# Supplementary material for: Synthesis and Characterization of Chelating Hyperbranched Polyester Nanoparticles for Cd(II) Ion Removal from Water
Source: Molecules. 2022 Jun 7;27(12):3656. doi: 10.3390/molecules27123656 (PMC9231149; doi:10.3390/molecules27123656)
Supplement: Supplementary file 1 [file molecules-27-03656-s001.zip]

Archive with 1 entries (1 files):
- molecules-1766738-supplementary.pdf
